# Supplementary material for: Transcription Factor ZNF683 Inhibits SIV/HIV Replication through Regulating IFNγ Secretion of CD8+ T Cells
Source: Viruses. 2022 Mar 30;14(4):719. doi: 10.3390/v14040719 (PMC9030044; doi:10.3390/v14040719)
Supplement: Supplementary file 1 [file viruses-14-00719-s001.zip]

Archive with 3 entries (3 files):
- Table S1.xlsx
- Table S2.xlsx
- viruses-1618520-supplementary.pdf
